# Supplementary material for: Valorization of Spent Coffee Grounds as a Natural Source of Bioactive Compounds for Several Industrial Applications—A Volatilomic Approach
Source: Foods. 2022 Jun 13;11(12):1731. doi: 10.3390/foods11121731 (PMC9222233; doi:10.3390/foods11121731)
Supplement: Supplementary file 1 [file foods-11-01731-s001.zip]

Archive with 1 entries (1 files):
- foods-1753087-supplementary.pdf
